# Supplementary material for: Development of a Nuclear Fuel Dissolution Monitor Based on Raman Spectroscopy
Source: Sensors (Basel). 2024 Jan 18;24(2):607. doi: 10.3390/s24020607 (PMC10819358; doi:10.3390/s24020607)
Supplement: Supplementary file 1 [file sensors-24-00607-s001.zip]

Archive with 1 entries (1 files):
- sensors-2780493-supplementary.pdf
